# Supplementary material for: A geospatial platform for the tectonic interpretation of low-temperature thermochronology Big Data
Source: Sci Rep. 2023 May 26;13:8581. doi: 10.1038/s41598-023-35776-3 (PMC10219985; doi:10.1038/s41598-023-35776-3)
Supplement: Supplementary file 2 — Supplementary Information 2. [file 41598_2023_35776_MOESM2_ESM.xlsx]

## Sheet: Sheet1
Table S9. Apatite fission-track data sources for Kenyan compilation.
S. C. Boone, C. Seiler, B. P. Kohn, A. J. W. Gleadow, D. A. Foster, L. Chung, Influence of Rift Superposition on Lithospheric Response to East African Rift System Extension: Lapur Range, Turkana, Kenya. Tectonics (2018), doi:10.1002/2017TC004575.
S. C. Boone, B. P. Kohn, A. J. W. Gleadow, C. K. Morley, C. Seiler, D. A. Foster, L. Chung, Tectono-thermal evolution of a long-lived segment of the East African Rift System: Thermochronological insights from the North Lokichar Basin, Turkana, Kenya. Tectonophysics. 744, 23–46 (2018).
S. C. Boone, B. P. Kohn, A. J. W. Gleadow, C. K. Morley, C. Seiler, D. A. Foster, Birth of the East African Rift System: Nucleation of magmatism and strain in the Turkana Depression. Geology. 47 (2019), doi:10.1130/G46468.1.
D. A. Foster, A. J. W. Gleadow, The morphotectonic evolution of rift-margin mountains in central Kenya: Constraints from apatite fission-track thermochronology. Earth Planet. Sci. Lett. 113, 157–171 (1992).
D. A. Foster, J. W. Gleadow, Structural framework and denudation history of the flanks of the Kenya and Anza Rifts, East Africa. Tectonics. 15, 258–271 (1996).
A. J. W. Gleadow, Fission track age of the KBS Tuff and associated hominid remains in northern Kenya. Nature. 284, 225–230 (1980).
W. P. Noble, ﻿Post Pan African Tectonic Evolution of Eastern Africa: An Apatite Fission Track Study. PhD Thesis, La Trobe University (1997).
D. A. Majer-Kielbaska, ﻿Low temperature thermochronology of the northernmost Mozambique Belt, Kenya. MSc thesis, University of Melbourne (2015)
V. Torres Acosta, A. Bande, E. R. Sobel, M. Parra, T. F. Schildgen, F. Stuart, M. R. Strecker, Cenozoic extension in the Kenya Rift from low-temperature thermochronology: Links to diachronous spatiotemporal evolution of rifting in East Africa. Tectonics. 34, 2367–2386 (2015).
M. Wagner, R. Altherr, P. Van Den Haute, Apatite fission-track analysis of Kenyan basement rocks: constraints on the thermotectonic evolution of the Kenya dome. A reconnaissance study. Tectonophysics. 204, 93–110 (1992).
