# Supplementary material for: A geospatial platform for the tectonic interpretation of low-temperature thermochronology Big Data
Source: Sci Rep. 2023 May 26;13:8581. doi: 10.1038/s41598-023-35776-3 (PMC10219985; doi:10.1038/s41598-023-35776-3)
Supplement: Supplementary file 3 — Supplementary Information 3. [file 41598_2023_35776_MOESM3_ESM.xlsx]

## Sheet: Sheet1
Table S10. Apatite fission-track and (U-Th)/He data sources for Red Sea compilation.
R. G. Bohannon, C. W. Naeser, D. L. Schmidt, R. A. Zimmermann, The timing of uplift, volcanism, and rifting peripheral to the Red Sea: A case for passive rifting? J. Geophys. Res. 94, 1683–1701 (1989).
E. Abbate, M. L. Balestrieri, G. Bigazzi, Morphostructural development of the Eritrean rift flank (southern Red Sea) inferred from apatite fission track analysis. J. Geophys. Res. 107, 1–12 (2002).
E. Abbate, M. L. Balestrieri, G. Bigazzi, Uplifted rift-shoulder of the Gulf of Aden in northwestern Somalia: Palinspastic reconstructions supported by apatite fission-track data. Mémoires du Muséum Natl. d’histoire Nat. 186, 629–640 (2001).
M. L. Balestrieri, F. M. Stuart, C. Persano, E. Abbate, G. Bigazzi, Geomorphic development of the escarpment of the Eritrean margin, southern Red Sea from combined apatite fission-track and (U–Th)/He thermochronometry. Earth Planet. Sci. Lett. 231, 97–110 (2005).
T. Abebe, M. L. Balestrieri, G. Bigazzi, The Central Main Ethiopian Rift is younger than 8 Ma: confirmation through apatite fission-track thermochronology. Terra Nov. 22, 470–476 (2010).
M. L. Balestrieri, E. Abbate, G. Bigazzi, O. E. B. Ali, Thermochronological data from Sudan in the frame of the denudational history of the Nubian Red Sea margin. Earth Surf. Process. Landforms. 34, 1279–1290 (2009).
A. V. Bojar, H. Fritz, S. Kargl, W. Unzog, Phanerozoic tectonothermal history of the Arabian-Nubian shield in the Eastern Desert of Egypt: Evidence from fission track and paleostress data. J. African Earth Sci. 34, 191–202 (2002).
S. Feinstein, M. Eyal, B. P. Kohn, M. S. Steckler, K. M. Ibrahim, B. K. Moh’d, Y. Tian, Uplift and denudation history of the eastern Dead Sea rift fl ank , SW Jordan : Evidence from apatite fi ssion track thermochronometry. Tectonics. 32, 1513–1528 (2013).
W. Ghebreab, A. Carter, A. J. Hurford, L. Jouniaux, Constraints for timing of extensional tectonics in the western margin of the Red Sea in Eritrea. Earth Planet. Sci. Lett. 200, 107–119 (2002).
B. P. Kohn, M. Eyal, History of uplift of the crystalline basement of Sinai and its relation to opening of the Red Sea as revealed by fission track dating of apatites. Earth Planet. Sci. Lett. 52, 129–141 (1981).
B. P. Kohn, S. Feinstein, D. A. Foster, M. S. Steckler, M. Eyal, Thermal history of the eastern Gulf of Suez, II. Reconstruction from apatite fission track and 40Ar/39Ar K-feldspar measurements. Tectonophysics. 283, 219–239 (1997).
B. Kohn, T. Weissbrod, L. Chung, K. Farley, S. Bodorkos, Low-temperature thermochronology of francolite: Insights into timing of Dead Sea Transform motion. Terra Nov. 31, 205–219 (2019).
M. A. Menzies, J. Baker, D. Bosence, C. Dart, I. Davison, A. Hurford, M. Al’Kadasi, K. McClay, G. Nichols, A. Al’Subbary, A. Yelland, The timing of magmatism, uplift and crustal extension: Preliminary observations from Yemen. Geol. Soc. Spec. Publ. 68, 293–304 (1992).
M. Menzies, K. Gallagher, A. Yelland, A. J. Hurford, Volcanic and nonvolcanic rifted margins of the Red Sea and Gulf of Aden: Crustal cooling and margin evolution in Yemen. Geochim. Cosmochim. Acta. 61, 2511–2527 (1997).
N. Morag, I. Haviv, M. Eyal, B. P. Kohn, S. Feinstein, Early flank uplift along the Suez Rift: Implications for the role of mantle plumes and the onset of the Dead Sea Transform. Earth Planet. Sci. Lett. 516, 56–65 (2019).
D. Naylor, M. Al-Rawi, G. Clayton, M. J. Fitzpatrick, P. F. Green, Hydrocarbon potential in Jordan. J. Pet. Geol. 36, 205–236 (2013).
G. I. Omar, B. P. Kohn, T. M. Lutz, H. Faul, The cooling history of Silurian to Cretaceous alkaline ring complexes, south Eastern Desert, Egypt, as revealed by fission-track analysis. Earth Planet. Sci. Lett. 83, 94–108 (1987).
G. I. Omar, M. S. Steckler, W. R. Buck, B. P. Kohn, Fission-track analysis of basement apatites at the western margin of the Gulf of Suez rift, Egypt: evidence for synchroneity of uplift and subsidence. Earth Planet. Sci. Lett. 94, 316–328 (1989).
E. Szymanski, D. F. Stockli, P. R. Johnson, C. Hager, Thermochronometric evidence for diffuse extension and two-phase rifting within the Central Arabian Margin of the Red Sea Rift. Tectonics. 35, 2863–2895 (2016).
P. Vermeesch, D. Avigad, M. O. McWilliams, 500 Myr of thermal history elucidated by multi-method detrital thermochronology of North Gondwana Cambrian sandstone (Eilat area, Israel). Bull. Geol. Soc. Am. 121, 1204–1216 (2009).
